# Supplementary material for: GraphQL for the delivery of bioinformatics web APIs and application to ZincBind
Source: Bioinform Adv. 2021 Sep 29;1(1):vbab023. doi: 10.1093/bioadv/vbab023 (PMC9108989; doi:10.1093/bioadv/vbab023)
Supplement: vbab023_Supplementary_Data [file vbab023_supplementary_data.zip]

Archive with 1 entries (1 files):
- vbab023_Supplementary_Data.txt
