# Supplementary material for: GraphQL for the delivery of bioinformatics web APIs and application to ZincBind
Source: Bioinform Adv. 2021 Sep 29;1(1):vbab023. doi: 10.1093/bioadv/vbab023 (PMC9108989; doi:10.1093/bioadv/vbab023)
Supplement: vbab023_Supplementary_Data [file vbab023_supplementary_data.zip › vbab023_Supplementary_Data.txt]

schema {
  query: Query
}

type AtomConnection {
  pageInfo: PageInfo!
  edges: [AtomEdge]!
  count: Int
}

type AtomEdge {
  node: AtomType
  cursor: String!
}

type AtomType {
  id: ID!
  atomiumId: Int!
  name: String!
  x: Float!
  y: Float!
  z: Float!
  element: String!
  residue: ResidueType!
  coordinatebondSet: [CoordinateBondType!]!
  primaryStabilisers: [StabilisingBondType!]!
  secondaryStabilisers: [StabilisingBondType!]!
  stabilisingBond(id: Int!): StabilisingBondType
  stabilisingBonds(atom__atomium_id: Int, atom__atomiumId__lt: Int, atom__atomiumId__gt: Int, atom__atomiumId__lte: Int, atom__atomiumId__gte: Int, atom__name: String, atom__name__contains: String, atom__x: Float, atom__x__lt: Float, atom__x__gt: Float, atom__x__lte: Float, atom__x__gte: Float, atom__y: Float, atom__y__lt: Float, atom__y__gt: Float, atom__y__lte: Float, atom__y__gte: Float, atom__z: Float, atom__z__lt: Float, atom__z__gt: Float, atom__z__lte: Float, atom__z__gte: Float, atom__element: String, atom__element__contains: String, sort: String, skip: Int, before: String, after: String, first: Int, last: Int): StabilisingBondConnection
  coordinateBond(id: Int!): CoordinateBondType
  coordinateBonds(metal__atomium_id: Int, metal__atomiumId__lt: Int, metal__atomiumId__gt: Int, metal__atomiumId__lte: Int, metal__atomiumId__gte: Int, metal__name: String, metal__name__contains: String, metal__x: Float, metal__x__lt: Float, metal__x__gt: Float, metal__x__lte: Float, metal__x__gte: Float, metal__y: Float, metal__y__lt: Float, metal__y__gt: Float, metal__y__lte: Float, metal__y__gte: Float, metal__z: Float, metal__z__lt: Float, metal__z__gt: Float, metal__z__lte: Float, metal__z__gte: Float, metal__element: String, metal__element__contains: String, metal__residue_name: String, metal__residueName__contains: String, metal__residue_number: Int, metal__residueNumber__lt: Int, metal__residueNumber__gt: Int, metal__residueNumber__lte: Int, metal__residueNumber__gte: Int, metal__insertion_code: String, metal__insertionCode__contains: String, metal__chain_id: String, metal__chainId__contains: String, metal__omission_reason: String, metal__omissionReason__contains: String, atom__atomium_id: Int, atom__atomiumId__lt: Int, atom__atomiumId__gt: Int, atom__atomiumId__lte: Int, atom__atomiumId__gte: Int, atom__name: String, atom__name__contains: String, atom__x: Float, atom__x__lt: Float, atom__x__gt: Float, atom__x__lte: Float, atom__x__gte: Float, atom__y: Float, atom__y__lt: Float, atom__y__gt: Float, atom__y__lte: Float, atom__y__gte: Float, atom__z: Float, atom__z__lt: Float, atom__z__gt: Float, atom__z__lte: Float, atom__z__gte: Float, atom__element: String, atom__element__contains: String, sort: String, skip: Int, before: String, after: String, first: Int, last: Int): CoordinateBondConnection
}

type BlastConnection {
  pageInfo: PageInfo!
  edges: [BlastEdge]!
  count: Int
}

type BlastEdge {
  node: BlastType
  cursor: String!
}

type BlastType {
  id: String
  title: String
  qseq: String
  midline: String
  hseq: String
  bitScore: Float
  evalue: Float
  hitFrom: Int
  hitTo: Int
  queryFrom: Int
  queryTo: Int
  identity: Int
  score: Int
  chain: ChainType
}

type ChainClusterConnection {
  pageInfo: PageInfo!
  edges: [ChainClusterEdge]!
  count: Int
}

type ChainClusterEdge {
  node: ChainClusterType
  cursor: String!
}

type ChainClusterType {
  id: String!
  chainSet: [ChainType!]!
  chain(id: String!): ChainType
  chains(id: String, id__contains: String, atomium_id: String, atomiumId__contains: String, sequence: String, sequence__contains: String, chaininteraction__sequence: String, chaininteraction__sequence__contains: String, residue__residue_number: Int, residue__residueNumber__lt: Int, residue__residueNumber__gt: Int, residue__residueNumber__lte: Int, residue__residueNumber__gte: Int, residue__insertion_code: String, residue__insertionCode__contains: String, residue__name: String, residue__name__contains: String, residue__atomium_id: String, residue__atomiumId__contains: String, residue__chain_identifier: String, residue__chainIdentifier__contains: String, residue__chain_signature: String, residue__chainSignature__contains: String, residue__primary: Boolean, pdb__id: String, pdb__id__contains: String, pdb__title: String, pdb__title__contains: String, pdb__classification: String, pdb__classification__contains: String, pdb__keywords: String, pdb__keywords__contains: String, pdb__deposition_date: String, pdb__depositionDate__lt: String, pdb__depositionDate__gt: String, pdb__depositionDate__lte: String, pdb__depositionDate__gte: String, pdb__resolution: Float, pdb__resolution__lt: Float, pdb__resolution__gt: Float, pdb__resolution__lte: Float, pdb__resolution__gte: Float, pdb__rvalue: Float, pdb__rvalue__lt: Float, pdb__rvalue__gt: Float, pdb__rvalue__lte: Float, pdb__rvalue__gte: Float, pdb__organism: String, pdb__organism__contains: String, pdb__expression_system: String, pdb__expressionSystem__contains: String, pdb__technique: String, pdb__technique__contains: String, pdb__assembly: Int, pdb__assembly__lt: Int, pdb__assembly__gt: Int, pdb__assembly__lte: Int, pdb__assembly__gte: Int, pdb__skeleton: Boolean, chaincluster__id: String, chaincluster__id__contains: String, sort: String, skip: Int, before: String, after: String, first: Int, last: Int): ChainConnection
}

type ChainConnection {
  pageInfo: PageInfo!
  edges: [ChainEdge]!
  count: Int
}

type ChainEdge {
  node: ChainType
  cursor: String!
}

type ChainInteractionConnection {
  pageInfo: PageInfo!
  edges: [ChainInteractionEdge]!
  count: Int
}

type ChainInteractionEdge {
  node: ChainInteractionType
  cursor: String!
}

type ChainInteractionType {
  id: ID!
  sequence: String!
  chain: ChainType
  site: ZincSiteType
}

type ChainType {
  id: String!
  atomiumId: String!
  sequence: String!
  pdb: PdbType!
  cluster: ChainClusterType
  chaininteractionSet: [ChainInteractionType!]!
  residueSet: [ResidueType!]!
  chainInteraction(id: Int!): ChainInteractionType
  chainInteractions(sequence: String, sequence__contains: String, chain__id: String, chain__id__contains: String, chain__atomium_id: String, chain__atomiumId__contains: String, chain__sequence: String, chain__sequence__contains: String, zincsite__id: String, zincsite__id__contains: String, zincsite__family: String, zincsite__family__contains: String, zincsite__residue_names: String, zincsite__residueNames__contains: String, zincsite__representative: Boolean, sort: String, skip: Int, before: String, after: String, first: Int, last: Int): ChainInteractionConnection
  residue(id: Int!): ResidueType
  residues(residue_number: Int, residueNumber__lt: Int, residueNumber__gt: Int, residueNumber__lte: Int, residueNumber__gte: Int, insertion_code: String, insertionCode__contains: String, name: String, name__contains: String, atomium_id: String, atomiumId__contains: String, chain_identifier: String, chainIdentifier__contains: String, chain_signature: String, chainSignature__contains: String, primary: Boolean, atom__atomium_id: Int, atom__atomiumId__lt: Int, atom__atomiumId__gt: Int, atom__atomiumId__lte: Int, atom__atomiumId__gte: Int, atom__name: String, atom__name__contains: String, atom__x: Float, atom__x__lt: Float, atom__x__gt: Float, atom__x__lte: Float, atom__x__gte: Float, atom__y: Float, atom__y__lt: Float, atom__y__gt: Float, atom__y__lte: Float, atom__y__gte: Float, atom__z: Float, atom__z__lt: Float, atom__z__gt: Float, atom__z__lte: Float, atom__z__gte: Float, atom__element: String, atom__element__contains: String, zincsite__id: String, zincsite__id__contains: String, zincsite__family: String, zincsite__family__contains: String, zincsite__residue_names: String, zincsite__residueNames__contains: String, zincsite__representative: Boolean, chain__id: String, chain__id__contains: String, chain__atomium_id: String, chain__atomiumId__contains: String, chain__sequence: String, chain__sequence__contains: String, sort: String, skip: Int, before: String, after: String, first: Int, last: Int): ResidueConnection
}

type CoordinateBondConnection {
  pageInfo: PageInfo!
  edges: [CoordinateBondEdge]!
  count: Int
}

type CoordinateBondEdge {
  node: CoordinateBondType
  cursor: String!
}

type CoordinateBondType {
  id: ID!
  metal: MetalType!
  atom: AtomType!
}

scalar Date

type GroupConnection {
  pageInfo: PageInfo!
  edges: [GroupEdge]!
  count: Int
}

type GroupEdge {
  node: GroupType
  cursor: String!
}

type GroupType {
  id: String!
  family: String!
  keywords: String!
  classifications: String!
  zincsiteSet: [ZincSiteType!]!
  zincsite(id: String!): ZincSiteType
  zincsites(id: String, id__contains: String, family: String, family__contains: String, residue_names: String, residueNames__contains: String, representative: Boolean, metal__atomium_id: Int, metal__atomiumId__lt: Int, metal__atomiumId__gt: Int, metal__atomiumId__lte: Int, metal__atomiumId__gte: Int, metal__name: String, metal__name__contains: String, metal__x: Float, metal__x__lt: Float, metal__x__gt: Float, metal__x__lte: Float, metal__x__gte: Float, metal__y: Float, metal__y__lt: Float, metal__y__gt: Float, metal__y__lte: Float, metal__y__gte: Float, metal__z: Float, metal__z__lt: Float, metal__z__gt: Float, metal__z__lte: Float, metal__z__gte: Float, metal__element: String, metal__element__contains: String, metal__residue_name: String, metal__residueName__contains: String, metal__residue_number: Int, metal__residueNumber__lt: Int, metal__residueNumber__gt: Int, metal__residueNumber__lte: Int, metal__residueNumber__gte: Int, metal__insertion_code: String, metal__insertionCode__contains: String, metal__chain_id: String, metal__chainId__contains: String, metal__omission_reason: String, metal__omissionReason__contains: String, chaininteraction__sequence: String, chaininteraction__sequence__contains: String, residue__residue_number: Int, residue__residueNumber__lt: Int, residue__residueNumber__gt: Int, residue__residueNumber__lte: Int, residue__residueNumber__gte: Int, residue__insertion_code: String, residue__insertionCode__contains: String, residue__name: String, residue__name__contains: String, residue__atomium_id: String, residue__atomiumId__contains: String, residue__chain_identifier: String, residue__chainIdentifier__contains: String, residue__chain_signature: String, residue__chainSignature__contains: String, residue__primary: Boolean, pdb__id: String, pdb__id__contains: String, pdb__title: String, pdb__title__contains: String, pdb__classification: String, pdb__classification__contains: String, pdb__keywords: String, pdb__keywords__contains: String, pdb__deposition_date: String, pdb__depositionDate__lt: String, pdb__depositionDate__gt: String, pdb__depositionDate__lte: String, pdb__depositionDate__gte: String, pdb__resolution: Float, pdb__resolution__lt: Float, pdb__resolution__gt: Float, pdb__resolution__lte: Float, pdb__resolution__gte: Float, pdb__rvalue: Float, pdb__rvalue__lt: Float, pdb__rvalue__gt: Float, pdb__rvalue__lte: Float, pdb__rvalue__gte: Float, pdb__organism: String, pdb__organism__contains: String, pdb__expression_system: String, pdb__expressionSystem__contains: String, pdb__technique: String, pdb__technique__contains: String, pdb__assembly: Int, pdb__assembly__lt: Int, pdb__assembly__gt: Int, pdb__assembly__lte: Int, pdb__assembly__gte: Int, pdb__skeleton: Boolean, group__id: String, group__id__contains: String, group__family: String, group__family__contains: String, group__keywords: String, group__keywords__contains: String, group__classifications: String, group__classifications__contains: String, sort: String, skip: Int, before: String, after: String, first: Int, last: Int): ZincSiteConnection
  siteCount: Int
}

type MetalConnection {
  pageInfo: PageInfo!
  edges: [MetalEdge]!
  count: Int
}

type MetalEdge {
  node: MetalType
  cursor: String!
}

type MetalType {
  id: ID!
  atomiumId: Int!
  name: String!
  x: Float!
  y: Float!
  z: Float!
  element: String!
  residueName: String!
  residueNumber: Int!
  insertionCode: String!
  chainId: String!
  omissionReason: String
  pdb: PdbType!
  site: ZincSiteType
  coordinatebondSet: [CoordinateBondType!]!
  coordinateBond(id: Int!): CoordinateBondType
  coordinateBonds(metal__atomium_id: Int, metal__atomiumId__lt: Int, metal__atomiumId__gt: Int, metal__atomiumId__lte: Int, metal__atomiumId__gte: Int, metal__name: String, metal__name__contains: String, metal__x: Float, metal__x__lt: Float, metal__x__gt: Float, metal__x__lte: Float, metal__x__gte: Float, metal__y: Float, metal__y__lt: Float, metal__y__gt: Float, metal__y__lte: Float, metal__y__gte: Float, metal__z: Float, metal__z__lt: Float, metal__z__gt: Float, metal__z__lte: Float, metal__z__gte: Float, metal__element: String, metal__element__contains: String, metal__residue_name: String, metal__residueName__contains: String, metal__residue_number: Int, metal__residueNumber__lt: Int, metal__residueNumber__gt: Int, metal__residueNumber__lte: Int, metal__residueNumber__gte: Int, metal__insertion_code: String, metal__insertionCode__contains: String, metal__chain_id: String, metal__chainId__contains: String, metal__omission_reason: String, metal__omissionReason__contains: String, atom__atomium_id: Int, atom__atomiumId__lt: Int, atom__atomiumId__gt: Int, atom__atomiumId__lte: Int, atom__atomiumId__gte: Int, atom__name: String, atom__name__contains: String, atom__x: Float, atom__x__lt: Float, atom__x__gt: Float, atom__x__lte: Float, atom__x__gte: Float, atom__y: Float, atom__y__lt: Float, atom__y__gt: Float, atom__y__lte: Float, atom__y__gte: Float, atom__z: Float, atom__z__lt: Float, atom__z__gt: Float, atom__z__lte: Float, atom__z__gte: Float, atom__element: String, atom__element__contains: String, sort: String, skip: Int, before: String, after: String, first: Int, last: Int): CoordinateBondConnection
}

type PageInfo {
  hasNextPage: Boolean!
  hasPreviousPage: Boolean!
  startCursor: String
  endCursor: String
}

type PdbConnection {
  pageInfo: PageInfo!
  edges: [PdbEdge]!
  count: Int
}

type PdbEdge {
  node: PdbType
  cursor: String!
}

type PdbType {
  id: String!
  title: String!
  classification: String
  keywords: String
  depositionDate: Date
  resolution: Float
  rvalue: Float
  organism: String
  expressionSystem: String
  technique: String
  assembly: Int
  skeleton: Boolean!
  zincsiteSet: [ZincSiteType!]!
  metalSet: [MetalType!]!
  chainSet: [ChainType!]!
  chain(id: String!): ChainType
  chains(id: String, id__contains: String, atomium_id: String, atomiumId__contains: String, sequence: String, sequence__contains: String, chaininteraction__sequence: String, chaininteraction__sequence__contains: String, residue__residue_number: Int, residue__residueNumber__lt: Int, residue__residueNumber__gt: Int, residue__residueNumber__lte: Int, residue__residueNumber__gte: Int, residue__insertion_code: String, residue__insertionCode__contains: String, residue__name: String, residue__name__contains: String, residue__atomium_id: String, residue__atomiumId__contains: String, residue__chain_identifier: String, residue__chainIdentifier__contains: String, residue__chain_signature: String, residue__chainSignature__contains: String, residue__primary: Boolean, pdb__id: String, pdb__id__contains: String, pdb__title: String, pdb__title__contains: String, pdb__classification: String, pdb__classification__contains: String, pdb__keywords: String, pdb__keywords__contains: String, pdb__deposition_date: String, pdb__depositionDate__lt: String, pdb__depositionDate__gt: String, pdb__depositionDate__lte: String, pdb__depositionDate__gte: String, pdb__resolution: Float, pdb__resolution__lt: Float, pdb__resolution__gt: Float, pdb__resolution__lte: Float, pdb__resolution__gte: Float, pdb__rvalue: Float, pdb__rvalue__lt: Float, pdb__rvalue__gt: Float, pdb__rvalue__lte: Float, pdb__rvalue__gte: Float, pdb__organism: String, pdb__organism__contains: String, pdb__expression_system: String, pdb__expressionSystem__contains: String, pdb__technique: String, pdb__technique__contains: String, pdb__assembly: Int, pdb__assembly__lt: Int, pdb__assembly__gt: Int, pdb__assembly__lte: Int, pdb__assembly__gte: Int, pdb__skeleton: Boolean, chaincluster__id: String, chaincluster__id__contains: String, sort: String, skip: Int, before: String, after: String, first: Int, last: Int): ChainConnection
  metal(id: Int!): MetalType
  metals(atomium_id: Int, atomiumId__lt: Int, atomiumId__gt: Int, atomiumId__lte: Int, atomiumId__gte: Int, name: String, name__contains: String, x: Float, x__lt: Float, x__gt: Float, x__lte: Float, x__gte: Float, y: Float, y__lt: Float, y__gt: Float, y__lte: Float, y__gte: Float, z: Float, z__lt: Float, z__gt: Float, z__lte: Float, z__gte: Float, element: String, element__contains: String, residue_name: String, residueName__contains: String, residue_number: Int, residueNumber__lt: Int, residueNumber__gt: Int, residueNumber__lte: Int, residueNumber__gte: Int, insertion_code: String, insertionCode__contains: String, chain_id: String, chainId__contains: String, omission_reason: String, omissionReason__contains: String, pdb__id: String, pdb__id__contains: String, pdb__title: String, pdb__title__contains: String, pdb__classification: String, pdb__classification__contains: String, pdb__keywords: String, pdb__keywords__contains: String, pdb__deposition_date: String, pdb__depositionDate__lt: String, pdb__depositionDate__gt: String, pdb__depositionDate__lte: String, pdb__depositionDate__gte: String, pdb__resolution: Float, pdb__resolution__lt: Float, pdb__resolution__gt: Float, pdb__resolution__lte: Float, pdb__resolution__gte: Float, pdb__rvalue: Float, pdb__rvalue__lt: Float, pdb__rvalue__gt: Float, pdb__rvalue__lte: Float, pdb__rvalue__gte: Float, pdb__organism: String, pdb__organism__contains: String, pdb__expression_system: String, pdb__expressionSystem__contains: String, pdb__technique: String, pdb__technique__contains: String, pdb__assembly: Int, pdb__assembly__lt: Int, pdb__assembly__gt: Int, pdb__assembly__lte: Int, pdb__assembly__gte: Int, pdb__skeleton: Boolean, zincsite__id: String, zincsite__id__contains: String, zincsite__family: String, zincsite__family__contains: String, zincsite__residue_names: String, zincsite__residueNames__contains: String, zincsite__representative: Boolean, sort: String, skip: Int, before: String, after: String, first: Int, last: Int): MetalConnection
  zincsite(id: String!): ZincSiteType
  zincsites(id: String, id__contains: String, family: String, family__contains: String, residue_names: String, residueNames__contains: String, representative: Boolean, metal__atomium_id: Int, metal__atomiumId__lt: Int, metal__atomiumId__gt: Int, metal__atomiumId__lte: Int, metal__atomiumId__gte: Int, metal__name: String, metal__name__contains: String, metal__x: Float, metal__x__lt: Float, metal__x__gt: Float, metal__x__lte: Float, metal__x__gte: Float, metal__y: Float, metal__y__lt: Float, metal__y__gt: Float, metal__y__lte: Float, metal__y__gte: Float, metal__z: Float, metal__z__lt: Float, metal__z__gt: Float, metal__z__lte: Float, metal__z__gte: Float, metal__element: String, metal__element__contains: String, metal__residue_name: String, metal__residueName__contains: String, metal__residue_number: Int, metal__residueNumber__lt: Int, metal__residueNumber__gt: Int, metal__residueNumber__lte: Int, metal__residueNumber__gte: Int, metal__insertion_code: String, metal__insertionCode__contains: String, metal__chain_id: String, metal__chainId__contains: String, metal__omission_reason: String, metal__omissionReason__contains: String, chaininteraction__sequence: String, chaininteraction__sequence__contains: String, residue__residue_number: Int, residue__residueNumber__lt: Int, residue__residueNumber__gt: Int, residue__residueNumber__lte: Int, residue__residueNumber__gte: Int, residue__insertion_code: String, residue__insertionCode__contains: String, residue__name: String, residue__name__contains: String, residue__atomium_id: String, residue__atomiumId__contains: String, residue__chain_identifier: String, residue__chainIdentifier__contains: String, residue__chain_signature: String, residue__chainSignature__contains: String, residue__primary: Boolean, pdb__id: String, pdb__id__contains: String, pdb__title: String, pdb__title__contains: String, pdb__classification: String, pdb__classification__contains: String, pdb__keywords: String, pdb__keywords__contains: String, pdb__deposition_date: String, pdb__depositionDate__lt: String, pdb__depositionDate__gt: String, pdb__depositionDate__lte: String, pdb__depositionDate__gte: String, pdb__resolution: Float, pdb__resolution__lt: Float, pdb__resolution__gt: Float, pdb__resolution__lte: Float, pdb__resolution__gte: Float, pdb__rvalue: Float, pdb__rvalue__lt: Float, pdb__rvalue__gt: Float, pdb__rvalue__lte: Float, pdb__rvalue__gte: Float, pdb__organism: String, pdb__organism__contains: String, pdb__expression_system: String, pdb__expressionSystem__contains: String, pdb__technique: String, pdb__technique__contains: String, pdb__assembly: Int, pdb__assembly__lt: Int, pdb__assembly__gt: Int, pdb__assembly__lte: Int, pdb__assembly__gte: Int, pdb__skeleton: Boolean, group__id: String, group__id__contains: String, group__family: String, group__family__contains: String, group__keywords: String, group__keywords__contains: String, group__classifications: String, group__classifications__contains: String, sort: String, skip: Int, before: String, after: String, first: Int, last: Int): ZincSiteConnection
}

type Query {
  chainInteraction(id: Int!): ChainInteractionType
  chainInteractions(sequence: String, sequence__contains: String, chain__id: String, chain__id__contains: String, chain__atomium_id: String, chain__atomiumId__contains: String, chain__sequence: String, chain__sequence__contains: String, zincsite__id: String, zincsite__id__contains: String, zincsite__family: String, zincsite__family__contains: String, zincsite__residue_names: String, zincsite__residueNames__contains: String, zincsite__representative: Boolean, sort: String, skip: Int, before: String, after: String, first: Int, last: Int): ChainInteractionConnection
  stabilisingBond(id: Int!): StabilisingBondType
  stabilisingBonds(atom__atomium_id: Int, atom__atomiumId__lt: Int, atom__atomiumId__gt: Int, atom__atomiumId__lte: Int, atom__atomiumId__gte: Int, atom__name: String, atom__name__contains: String, atom__x: Float, atom__x__lt: Float, atom__x__gt: Float, atom__x__lte: Float, atom__x__gte: Float, atom__y: Float, atom__y__lt: Float, atom__y__gt: Float, atom__y__lte: Float, atom__y__gte: Float, atom__z: Float, atom__z__lt: Float, atom__z__gt: Float, atom__z__lte: Float, atom__z__gte: Float, atom__element: String, atom__element__contains: String, sort: String, skip: Int, before: String, after: String, first: Int, last: Int): StabilisingBondConnection
  chainCluster(id: String!): ChainClusterType
  chainClusters(id: String, id__contains: String, chain__id: String, chain__id__contains: String, chain__atomium_id: String, chain__atomiumId__contains: String, chain__sequence: String, chain__sequence__contains: String, sort: String, skip: Int, before: String, after: String, first: Int, last: Int): ChainClusterConnection
  group(id: String!): GroupType
  groups(id: String, id__contains: String, family: String, family__contains: String, keywords: String, keywords__contains: String, classifications: String, classifications__contains: String, zincsite__id: String, zincsite__id__contains: String, zincsite__family: String, zincsite__family__contains: String, zincsite__residue_names: String, zincsite__residueNames__contains: String, zincsite__representative: Boolean, sort: String, skip: Int, before: String, after: String, first: Int, last: Int): GroupConnection
  coordinateBond(id: Int!): CoordinateBondType
  coordinateBonds(metal__atomium_id: Int, metal__atomiumId__lt: Int, metal__atomiumId__gt: Int, metal__atomiumId__lte: Int, metal__atomiumId__gte: Int, metal__name: String, metal__name__contains: String, metal__x: Float, metal__x__lt: Float, metal__x__gt: Float, metal__x__lte: Float, metal__x__gte: Float, metal__y: Float, metal__y__lt: Float, metal__y__gt: Float, metal__y__lte: Float, metal__y__gte: Float, metal__z: Float, metal__z__lt: Float, metal__z__gt: Float, metal__z__lte: Float, metal__z__gte: Float, metal__element: String, metal__element__contains: String, metal__residue_name: String, metal__residueName__contains: String, metal__residue_number: Int, metal__residueNumber__lt: Int, metal__residueNumber__gt: Int, metal__residueNumber__lte: Int, metal__residueNumber__gte: Int, metal__insertion_code: String, metal__insertionCode__contains: String, metal__chain_id: String, metal__chainId__contains: String, metal__omission_reason: String, metal__omissionReason__contains: String, atom__atomium_id: Int, atom__atomiumId__lt: Int, atom__atomiumId__gt: Int, atom__atomiumId__lte: Int, atom__atomiumId__gte: Int, atom__name: String, atom__name__contains: String, atom__x: Float, atom__x__lt: Float, atom__x__gt: Float, atom__x__lte: Float, atom__x__gte: Float, atom__y: Float, atom__y__lt: Float, atom__y__gt: Float, atom__y__lte: Float, atom__y__gte: Float, atom__z: Float, atom__z__lt: Float, atom__z__gt: Float, atom__z__lte: Float, atom__z__gte: Float, atom__element: String, atom__element__contains: String, sort: String, skip: Int, before: String, after: String, first: Int, last: Int): CoordinateBondConnection
  chain(id: String!): ChainType
  chains(id: String, id__contains: String, atomium_id: String, atomiumId__contains: String, sequence: String, sequence__contains: String, chaininteraction__sequence: String, chaininteraction__sequence__contains: String, residue__residue_number: Int, residue__residueNumber__lt: Int, residue__residueNumber__gt: Int, residue__residueNumber__lte: Int, residue__residueNumber__gte: Int, residue__insertion_code: String, residue__insertionCode__contains: String, residue__name: String, residue__name__contains: String, residue__atomium_id: String, residue__atomiumId__contains: String, residue__chain_identifier: String, residue__chainIdentifier__contains: String, residue__chain_signature: String, residue__chainSignature__contains: String, residue__primary: Boolean, pdb__id: String, pdb__id__contains: String, pdb__title: String, pdb__title__contains: String, pdb__classification: String, pdb__classification__contains: String, pdb__keywords: String, pdb__keywords__contains: String, pdb__deposition_date: String, pdb__depositionDate__lt: String, pdb__depositionDate__gt: String, pdb__depositionDate__lte: String, pdb__depositionDate__gte: String, pdb__resolution: Float, pdb__resolution__lt: Float, pdb__resolution__gt: Float, pdb__resolution__lte: Float, pdb__resolution__gte: Float, pdb__rvalue: Float, pdb__rvalue__lt: Float, pdb__rvalue__gt: Float, pdb__rvalue__lte: Float, pdb__rvalue__gte: Float, pdb__organism: String, pdb__organism__contains: String, pdb__expression_system: String, pdb__expressionSystem__contains: String, pdb__technique: String, pdb__technique__contains: String, pdb__assembly: Int, pdb__assembly__lt: Int, pdb__assembly__gt: Int, pdb__assembly__lte: Int, pdb__assembly__gte: Int, pdb__skeleton: Boolean, chaincluster__id: String, chaincluster__id__contains: String, sort: String, skip: Int, before: String, after: String, first: Int, last: Int): ChainConnection
  atom(id: Int!): AtomType
  atoms(atomium_id: Int, atomiumId__lt: Int, atomiumId__gt: Int, atomiumId__lte: Int, atomiumId__gte: Int, name: String, name__contains: String, x: Float, x__lt: Float, x__gt: Float, x__lte: Float, x__gte: Float, y: Float, y__lt: Float, y__gt: Float, y__lte: Float, y__gte: Float, z: Float, z__lt: Float, z__gt: Float, z__lte: Float, z__gte: Float, element: String, element__contains: String, residue__residue_number: Int, residue__residueNumber__lt: Int, residue__residueNumber__gt: Int, residue__residueNumber__lte: Int, residue__residueNumber__gte: Int, residue__insertion_code: String, residue__insertionCode__contains: String, residue__name: String, residue__name__contains: String, residue__atomium_id: String, residue__atomiumId__contains: String, residue__chain_identifier: String, residue__chainIdentifier__contains: String, residue__chain_signature: String, residue__chainSignature__contains: String, residue__primary: Boolean, sort: String, skip: Int, before: String, after: String, first: Int, last: Int): AtomConnection
  residue(id: Int!): ResidueType
  residues(residue_number: Int, residueNumber__lt: Int, residueNumber__gt: Int, residueNumber__lte: Int, residueNumber__gte: Int, insertion_code: String, insertionCode__contains: String, name: String, name__contains: String, atomium_id: String, atomiumId__contains: String, chain_identifier: String, chainIdentifier__contains: String, chain_signature: String, chainSignature__contains: String, primary: Boolean, atom__atomium_id: Int, atom__atomiumId__lt: Int, atom__atomiumId__gt: Int, atom__atomiumId__lte: Int, atom__atomiumId__gte: Int, atom__name: String, atom__name__contains: String, atom__x: Float, atom__x__lt: Float, atom__x__gt: Float, atom__x__lte: Float, atom__x__gte: Float, atom__y: Float, atom__y__lt: Float, atom__y__gt: Float, atom__y__lte: Float, atom__y__gte: Float, atom__z: Float, atom__z__lt: Float, atom__z__gt: Float, atom__z__lte: Float, atom__z__gte: Float, atom__element: String, atom__element__contains: String, zincsite__id: String, zincsite__id__contains: String, zincsite__family: String, zincsite__family__contains: String, zincsite__residue_names: String, zincsite__residueNames__contains: String, zincsite__representative: Boolean, chain__id: String, chain__id__contains: String, chain__atomium_id: String, chain__atomiumId__contains: String, chain__sequence: String, chain__sequence__contains: String, sort: String, skip: Int, before: String, after: String, first: Int, last: Int): ResidueConnection
  metal(id: Int!): MetalType
  metals(atomium_id: Int, atomiumId__lt: Int, atomiumId__gt: Int, atomiumId__lte: Int, atomiumId__gte: Int, name: String, name__contains: String, x: Float, x__lt: Float, x__gt: Float, x__lte: Float, x__gte: Float, y: Float, y__lt: Float, y__gt: Float, y__lte: Float, y__gte: Float, z: Float, z__lt: Float, z__gt: Float, z__lte: Float, z__gte: Float, element: String, element__contains: String, residue_name: String, residueName__contains: String, residue_number: Int, residueNumber__lt: Int, residueNumber__gt: Int, residueNumber__lte: Int, residueNumber__gte: Int, insertion_code: String, insertionCode__contains: String, chain_id: String, chainId__contains: String, omission_reason: String, omissionReason__contains: String, pdb__id: String, pdb__id__contains: String, pdb__title: String, pdb__title__contains: String, pdb__classification: String, pdb__classification__contains: String, pdb__keywords: String, pdb__keywords__contains: String, pdb__deposition_date: String, pdb__depositionDate__lt: String, pdb__depositionDate__gt: String, pdb__depositionDate__lte: String, pdb__depositionDate__gte: String, pdb__resolution: Float, pdb__resolution__lt: Float, pdb__resolution__gt: Float, pdb__resolution__lte: Float, pdb__resolution__gte: Float, pdb__rvalue: Float, pdb__rvalue__lt: Float, pdb__rvalue__gt: Float, pdb__rvalue__lte: Float, pdb__rvalue__gte: Float, pdb__organism: String, pdb__organism__contains: String, pdb__expression_system: String, pdb__expressionSystem__contains: String, pdb__technique: String, pdb__technique__contains: String, pdb__assembly: Int, pdb__assembly__lt: Int, pdb__assembly__gt: Int, pdb__assembly__lte: Int, pdb__assembly__gte: Int, pdb__skeleton: Boolean, zincsite__id: String, zincsite__id__contains: String, zincsite__family: String, zincsite__family__contains: String, zincsite__residue_names: String, zincsite__residueNames__contains: String, zincsite__representative: Boolean, sort: String, skip: Int, before: String, after: String, first: Int, last: Int): MetalConnection
  zincsite(id: String!): ZincSiteType
  zincsites(id: String, id__contains: String, family: String, family__contains: String, residue_names: String, residueNames__contains: String, representative: Boolean, metal__atomium_id: Int, metal__atomiumId__lt: Int, metal__atomiumId__gt: Int, metal__atomiumId__lte: Int, metal__atomiumId__gte: Int, metal__name: String, metal__name__contains: String, metal__x: Float, metal__x__lt: Float, metal__x__gt: Float, metal__x__lte: Float, metal__x__gte: Float, metal__y: Float, metal__y__lt: Float, metal__y__gt: Float, metal__y__lte: Float, metal__y__gte: Float, metal__z: Float, metal__z__lt: Float, metal__z__gt: Float, metal__z__lte: Float, metal__z__gte: Float, metal__element: String, metal__element__contains: String, metal__residue_name: String, metal__residueName__contains: String, metal__residue_number: Int, metal__residueNumber__lt: Int, metal__residueNumber__gt: Int, metal__residueNumber__lte: Int, metal__residueNumber__gte: Int, metal__insertion_code: String, metal__insertionCode__contains: String, metal__chain_id: String, metal__chainId__contains: String, metal__omission_reason: String, metal__omissionReason__contains: String, chaininteraction__sequence: String, chaininteraction__sequence__contains: String, residue__residue_number: Int, residue__residueNumber__lt: Int, residue__residueNumber__gt: Int, residue__residueNumber__lte: Int, residue__residueNumber__gte: Int, residue__insertion_code: String, residue__insertionCode__contains: String, residue__name: String, residue__name__contains: String, residue__atomium_id: String, residue__atomiumId__contains: String, residue__chain_identifier: String, residue__chainIdentifier__contains: String, residue__chain_signature: String, residue__chainSignature__contains: String, residue__primary: Boolean, pdb__id: String, pdb__id__contains: String, pdb__title: String, pdb__title__contains: String, pdb__classification: String, pdb__classification__contains: String, pdb__keywords: String, pdb__keywords__contains: String, pdb__deposition_date: String, pdb__depositionDate__lt: String, pdb__depositionDate__gt: String, pdb__depositionDate__lte: String, pdb__depositionDate__gte: String, pdb__resolution: Float, pdb__resolution__lt: Float, pdb__resolution__gt: Float, pdb__resolution__lte: Float, pdb__resolution__gte: Float, pdb__rvalue: Float, pdb__rvalue__lt: Float, pdb__rvalue__gt: Float, pdb__rvalue__lte: Float, pdb__rvalue__gte: Float, pdb__organism: String, pdb__organism__contains: String, pdb__expression_system: String, pdb__expressionSystem__contains: String, pdb__technique: String, pdb__technique__contains: String, pdb__assembly: Int, pdb__assembly__lt: Int, pdb__assembly__gt: Int, pdb__assembly__lte: Int, pdb__assembly__gte: Int, pdb__skeleton: Boolean, group__id: String, group__id__contains: String, group__family: String, group__family__contains: String, group__keywords: String, group__keywords__contains: String, group__classifications: String, group__classifications__contains: String, sort: String, skip: Int, before: String, after: String, first: Int, last: Int): ZincSiteConnection
  pdb(id: String!): PdbType
  pdbs(term: String, id: String, id__contains: String, title: String, title__contains: String, classification: String, classification__contains: String, keywords: String, keywords__contains: String, deposition_date: String, depositionDate__lt: String, depositionDate__gt: String, depositionDate__lte: String, depositionDate__gte: String, resolution: Float, resolution__lt: Float, resolution__gt: Float, resolution__lte: Float, resolution__gte: Float, rvalue: Float, rvalue__lt: Float, rvalue__gt: Float, rvalue__lte: Float, rvalue__gte: Float, organism: String, organism__contains: String, expression_system: String, expressionSystem__contains: String, technique: String, technique__contains: String, assembly: Int, assembly__lt: Int, assembly__gt: Int, assembly__lte: Int, assembly__gte: Int, skeleton: Boolean, zincsite__id: String, zincsite__id__contains: String, zincsite__family: String, zincsite__family__contains: String, zincsite__residue_names: String, zincsite__residueNames__contains: String, zincsite__representative: Boolean, metal__atomium_id: Int, metal__atomiumId__lt: Int, metal__atomiumId__gt: Int, metal__atomiumId__lte: Int, metal__atomiumId__gte: Int, metal__name: String, metal__name__contains: String, metal__x: Float, metal__x__lt: Float, metal__x__gt: Float, metal__x__lte: Float, metal__x__gte: Float, metal__y: Float, metal__y__lt: Float, metal__y__gt: Float, metal__y__lte: Float, metal__y__gte: Float, metal__z: Float, metal__z__lt: Float, metal__z__gt: Float, metal__z__lte: Float, metal__z__gte: Float, metal__element: String, metal__element__contains: String, metal__residue_name: String, metal__residueName__contains: String, metal__residue_number: Int, metal__residueNumber__lt: Int, metal__residueNumber__gt: Int, metal__residueNumber__lte: Int, metal__residueNumber__gte: Int, metal__insertion_code: String, metal__insertionCode__contains: String, metal__chain_id: String, metal__chainId__contains: String, metal__omission_reason: String, metal__omissionReason__contains: String, chain__id: String, chain__id__contains: String, chain__atomium_id: String, chain__atomiumId__contains: String, chain__sequence: String, chain__sequence__contains: String, sort: String, skip: Int, before: String, after: String, first: Int, last: Int): PdbConnection
  version: String
  blast(sequence: String!, evalue: Float, skip: Int, before: String, after: String, first: Int, last: Int): BlastConnection
  stats: Stats
  families: [String]
}

type ResidueConnection {
  pageInfo: PageInfo!
  edges: [ResidueEdge]!
  count: Int
}

type ResidueEdge {
  node: ResidueType
  cursor: String!
}

type ResidueType {
  id: ID!
  residueNumber: Int!
  insertionCode: String!
  name: String!
  atomiumId: String!
  chainIdentifier: String!
  chainSignature: String!
  primary: Boolean!
  site: ZincSiteType!
  chain: ChainType
  atomSet: [AtomType!]!
  atom(id: Int!): AtomType
  atoms(atomium_id: Int, atomiumId__lt: Int, atomiumId__gt: Int, atomiumId__lte: Int, atomiumId__gte: Int, name: String, name__contains: String, x: Float, x__lt: Float, x__gt: Float, x__lte: Float, x__gte: Float, y: Float, y__lt: Float, y__gt: Float, y__lte: Float, y__gte: Float, z: Float, z__lt: Float, z__gt: Float, z__lte: Float, z__gte: Float, element: String, element__contains: String, residue__residue_number: Int, residue__residueNumber__lt: Int, residue__residueNumber__gt: Int, residue__residueNumber__lte: Int, residue__residueNumber__gte: Int, residue__insertion_code: String, residue__insertionCode__contains: String, residue__name: String, residue__name__contains: String, residue__atomium_id: String, residue__atomiumId__contains: String, residue__chain_identifier: String, residue__chainIdentifier__contains: String, residue__chain_signature: String, residue__chainSignature__contains: String, residue__primary: Boolean, sort: String, skip: Int, before: String, after: String, first: Int, last: Int): AtomConnection
}

type StabilisingBondConnection {
  pageInfo: PageInfo!
  edges: [StabilisingBondEdge]!
  count: Int
}

type StabilisingBondEdge {
  node: StabilisingBondType
  cursor: String!
}

type StabilisingBondType {
  id: ID!
  primaryAtom: AtomType!
  secondaryAtom: AtomType!
}

type Stats {
  pdbCount: Int
  allSiteCount: Int
  uniqueSiteCount: Int
  residueCounts(cutoff: Int!): [StatsPoint]
  techniqueCounts(cutoff: Int!): [StatsPoint]
  speciesCounts(cutoff: Int!): [StatsPoint]
  classificationCounts(cutoff: Int!): [StatsPoint]
  familiesCounts(cutoff: Int!): [StatsPoint]
  resolutionCounts: [StatsPoint]
}

type StatsPoint {
  label: String
  count: Int
}

type ZincSiteConnection {
  pageInfo: PageInfo!
  edges: [ZincSiteEdge]!
  count: Int
}

type ZincSiteEdge {
  node: ZincSiteType
  cursor: String!
}

type ZincSiteType {
  id: String!
  family: String!
  residueNames: String!
  representative: Boolean!
  pdb: PdbType!
  group: GroupType
  metalSet: [MetalType!]!
  chaininteractionSet: [ChainInteractionType!]!
  residueSet: [ResidueType!]!
  stabilisingBond(id: Int!): StabilisingBondType
  stabilisingBonds(atom__atomium_id: Int, atom__atomiumId__lt: Int, atom__atomiumId__gt: Int, atom__atomiumId__lte: Int, atom__atomiumId__gte: Int, atom__name: String, atom__name__contains: String, atom__x: Float, atom__x__lt: Float, atom__x__gt: Float, atom__x__lte: Float, atom__x__gte: Float, atom__y: Float, atom__y__lt: Float, atom__y__gt: Float, atom__y__lte: Float, atom__y__gte: Float, atom__z: Float, atom__z__lt: Float, atom__z__gt: Float, atom__z__lte: Float, atom__z__gte: Float, atom__element: String, atom__element__contains: String, sort: String, skip: Int, before: String, after: String, first: Int, last: Int): StabilisingBondConnection
  chainInteraction(id: Int!): ChainInteractionType
  chainInteractions(sequence: String, sequence__contains: String, chain__id: String, chain__id__contains: String, chain__atomium_id: String, chain__atomiumId__contains: String, chain__sequence: String, chain__sequence__contains: String, zincsite__id: String, zincsite__id__contains: String, zincsite__family: String, zincsite__family__contains: String, zincsite__residue_names: String, zincsite__residueNames__contains: String, zincsite__representative: Boolean, sort: String, skip: Int, before: String, after: String, first: Int, last: Int): ChainInteractionConnection
  residue(id: Int!): ResidueType
  residues(residue_number: Int, residueNumber__lt: Int, residueNumber__gt: Int, residueNumber__lte: Int, residueNumber__gte: Int, insertion_code: String, insertionCode__contains: String, name: String, name__contains: String, atomium_id: String, atomiumId__contains: String, chain_identifier: String, chainIdentifier__contains: String, chain_signature: String, chainSignature__contains: String, primary: Boolean, atom__atomium_id: Int, atom__atomiumId__lt: Int, atom__atomiumId__gt: Int, atom__atomiumId__lte: Int, atom__atomiumId__gte: Int, atom__name: String, atom__name__contains: String, atom__x: Float, atom__x__lt: Float, atom__x__gt: Float, atom__x__lte: Float, atom__x__gte: Float, atom__y: Float, atom__y__lt: Float, atom__y__gt: Float, atom__y__lte: Float, atom__y__gte: Float, atom__z: Float, atom__z__lt: Float, atom__z__gt: Float, atom__z__lte: Float, atom__z__gte: Float, atom__element: String, atom__element__contains: String, zincsite__id: String, zincsite__id__contains: String, zincsite__family: String, zincsite__family__contains: String, zincsite__residue_names: String, zincsite__residueNames__contains: String, zincsite__representative: Boolean, chain__id: String, chain__id__contains: String, chain__atomium_id: String, chain__atomiumId__contains: String, chain__sequence: String, chain__sequence__contains: String, sort: String, skip: Int, before: String, after: String, first: Int, last: Int): ResidueConnection
  metal(id: Int!): MetalType
  metals(atomium_id: Int, atomiumId__lt: Int, atomiumId__gt: Int, atomiumId__lte: Int, atomiumId__gte: Int, name: String, name__contains: String, x: Float, x__lt: Float, x__gt: Float, x__lte: Float, x__gte: Float, y: Float, y__lt: Float, y__gt: Float, y__lte: Float, y__gte: Float, z: Float, z__lt: Float, z__gt: Float, z__lte: Float, z__gte: Float, element: String, element__contains: String, residue_name: String, residueName__contains: String, residue_number: Int, residueNumber__lt: Int, residueNumber__gt: Int, residueNumber__lte: Int, residueNumber__gte: Int, insertion_code: String, insertionCode__contains: String, chain_id: String, chainId__contains: String, omission_reason: String, omissionReason__contains: String, pdb__id: String, pdb__id__contains: String, pdb__title: String, pdb__title__contains: String, pdb__classification: String, pdb__classification__contains: String, pdb__keywords: String, pdb__keywords__contains: String, pdb__deposition_date: String, pdb__depositionDate__lt: String, pdb__depositionDate__gt: String, pdb__depositionDate__lte: String, pdb__depositionDate__gte: String, pdb__resolution: Float, pdb__resolution__lt: Float, pdb__resolution__gt: Float, pdb__resolution__lte: Float, pdb__resolution__gte: Float, pdb__rvalue: Float, pdb__rvalue__lt: Float, pdb__rvalue__gt: Float, pdb__rvalue__lte: Float, pdb__rvalue__gte: Float, pdb__organism: String, pdb__organism__contains: String, pdb__expression_system: String, pdb__expressionSystem__contains: String, pdb__technique: String, pdb__technique__contains: String, pdb__assembly: Int, pdb__assembly__lt: Int, pdb__assembly__gt: Int, pdb__assembly__lte: Int, pdb__assembly__gte: Int, pdb__skeleton: Boolean, zincsite__id: String, zincsite__id__contains: String, zincsite__family: String, zincsite__family__contains: String, zincsite__residue_names: String, zincsite__residueNames__contains: String, zincsite__representative: Boolean, sort: String, skip: Int, before: String, after: String, first: Int, last: Int): MetalConnection
}
